# Supplementary material for: EnHERV: Enrichment analysis of specific human endogenous retrovirus patterns and their neighboring genes
Source: PLoS One. 2017 May 4;12(5):e0177119. doi: 10.1371/journal.pone.0177119 (PMC5417679; doi:10.1371/journal.pone.0177119)
Supplement: S2 Table — Significant data with odds ratio >1 and Fisher’s p-value <0.001 are indicated in green letters for up-regulated genes and red letters for down-regulated genes. (XLSX) [file pone.0177119.s004.xlsx]

## Sheet: Full_table
Table S2. Association analysis results between various gene expression conditions and the four HERV superfamilies. Significant data with odds ratio >1 and Fisher’s p-value <0.001 are indicated in green letters for up-regulated genes and red letters for down-regulated genes.
GEO accession	hervList	ERV1 solo-LTR						ERV2/HERVK solo-LTR						ERV3/HERVL solo-LTR						ERVL-MaLR
		Down DEG			Up DEG			Down DEG			Up DEG			Down DEG			Up DEG			Down DEG			Up DEG
		odd	p-value	CI	odd	p-value	CI	odd	p-value	CI	odd	p-value	CI	odd	p-value	CI	odd	p-value	CI	odd	p-value	CI	odd	p-value	CI
SLE_GSE4588_B	All	0.1596	0	0.1374,0.1854	0.1986	0	0.1644,0.2400	0.7158	8.3e-07	0.6258,0.8187	0.6926	1.37e-05	0.5857,0.8189	0.1478	0	0.1273,0.1715	0.182	0	0.1510,0.2194	0.082	0	0.0698,0.0962	0.106	0	0.0870,0.1291
	Sense	0.3139	0	0.2738,0.3600	0.3806	0	0.3199,0.4527	0.6937	7.52e-06	0.5889,0.8171	0.7637	0.00735786	0.6266,0.9308	0.3106	0	0.2713,0.3555	0.3717	0	0.3133,0.4409	0.1458	0	0.1254,0.1695	0.1798	0	0.1488,0.2173
	Anti-sense	0.3073	0	0.2674,0.3531	0.4008	0	0.3351,0.4795	0.8405	0.0229706	0.7237,0.9761	0.7426	0.00197624	0.6130,0.8996	0.3152	0	0.2748,0.3616	0.355	0	0.2989,0.4217	0.1284	0	0.1103,0.1495	0.1581	0	0.1307,0.1913
	Intragenic	0.9969	1	0.8672,1.1461	1.0484	0.596795	0.8833,1.2443	1.1409	0.29502	0.8946,1.4550	1.0357	0.807694	0.7571,1.4167	0.9555	0.54954	0.8314,1.0982	1.0653	0.458326	0.8994,1.2618	0.9013	0.123027	0.7918,1.0258	1.106	0.222241	0.9436,1.2963
	Intergenic	0.1675	0	0.1443,0.1944	0.2112	0	0.1749,0.2551	0.7182	1.57e-06	0.6267,0.8231	0.6951	2.435e-05	0.5864,0.8241	0.1556	0	0.1342,0.1805	0.1896	0	0.1575,0.2283	0.0826	0	0.0704,0.0970	0.1074	0	0.0882,0.1308
SLE_GSE10325_B	All	0.2753	0	0.1886,0.4018	0.28	0	0.1949,0.4021	1.0094	1	0.7458,1.3661	0.8356	0.239868	0.6230,1.1207	0.2694	0	0.1846,0.3932	0.2937	1e-08	0.2029,0.4251	0.1794	0	0.1198,0.2686	0.1723	0	0.1178,0.2521
	Sense	0.4416	6.62e-06	0.3161,0.6170	0.4412	2.42e-06	0.3209,0.6067	0.8952	0.595292	0.6261,1.2801	0.7886	0.205683	0.5541,1.1222	0.5488	0.00138486	0.3882,0.7759	0.5256	0.00025543	0.3792,0.7284	0.2731	1e-08	0.1855,0.4022	0.2573	0	0.1791,0.3697
	Anti-sense	0.4652	4.458e-05	0.3289,0.6578	0.4454	5.34e-06	0.3213,0.6174	1.0949	0.60675	0.7873,1.5226	0.903	0.568525	0.6505,1.2535	0.4905	0.00012028	0.3478,0.6918	0.5126	0.00017071	0.3681,0.7136	0.2333	0	0.1591,0.3421	0.2539	0	0.1746,0.3692
	Intragenic	0.8189	0.279469	0.5825,1.1513	1.4792	0.0110125	1.1043,1.9812	0.9524	1	0.5162,1.7572	0.9402	1	0.5231,1.6899	1.1782	0.32286	0.8606,1.6130	1.4054	0.0277503	1.0493,1.8824	0.857	0.356924	0.6320,1.1621	1.2776	0.0931018	0.9612,1.6983
	Intergenic	0.2916	1e-08	0.1999,0.4256	0.2868	0	0.2004,0.4103	1.0292	0.876293	0.7590,1.3956	0.8752	0.414675	0.6514,1.1758	0.2744	0	0.1888,0.3988	0.3104	3e-08	0.2145,0.4492	0.1814	0	0.1211,0.2717	0.1743	0	0.1192,0.2550
SLE_GSE4588_CD4	All	0.1547	0	0.1316,0.1819	0.1549	0	0.1329,0.1805	0.7564	0.00018211	0.6533,0.8758	0.5721	0	0.4954,0.6607	0.144	0	0.1226,0.1691	0.138	0	0.1187,0.1605	0.0814	0	0.0686,0.0966	0.0792	0	0.0673,0.0933
	Sense	0.3234	0	0.2782,0.3759	0.3096	0	0.2690,0.3564	0.6725	1.178e-05	0.5607,0.8067	0.6441	2.3e-07	0.5419,0.7656	0.3448	0	0.2967,0.4007	0.3079	0	0.2680,0.3539	0.1398	0	0.1189,0.1644	0.1373	0	0.1178,0.1600
	Anti-sense	0.3131	0	0.2688,0.3646	0.2936	0	0.2548,0.3385	0.8494	0.0529976	0.7208,1.0008	0.6419	6e-08	0.5438,0.7577	0.3147	0	0.2708,0.3657	0.2911	0	0.2531,0.3348	0.1265	0	0.1073,0.1490	0.1241	0	0.1062,0.1449
	Intragenic	1.0899	0.273841	0.9373,1.2673	0.9285	0.340485	0.8026,1.0743	1.311	0.0436975	1.0180,1.6883	0.8411	0.251689	0.6332,1.1171	1.2088	0.0132133	1.0434,1.4004	0.9871	0.884573	0.8559,1.1385	1.1118	0.149125	0.9659,1.2798	0.9357	0.343515	0.8190,1.0689
	Intergenic	0.1627	0	0.1385,0.1911	0.1653	0	0.1419,0.1925	0.7241	2.117e-05	0.6235,0.8410	0.5884	0	0.5086,0.6808	0.1512	0	0.1288,0.1774	0.1462	0	0.1257,0.1699	0.0819	0	0.0690,0.0972	0.0804	0	0.0683,0.0946
SLE_GSE10325_T	All	0.4364	0.0137463	0.2371,0.8033	0.3015	6.78e-06	0.1894,0.4799	0.7756	0.282405	0.5027,1.1966	0.9875	1	0.6865,1.4207	0.3278	0.0003977	0.1878,0.5722	0.2647	3.6e-07	0.1688,0.4150	0.2352	7.535e-05	0.1276,0.4335	0.1937	5e-08	0.1181,0.3174
	Sense	0.6277	0.0956023	0.3777,1.0434	0.448	0.00022428	0.2997,0.6697	0.835	0.538919	0.5025,1.3874	0.6145	0.0436962	0.3799,0.9939	0.4653	0.00279443	0.2928,0.7396	0.6266	0.0414842	0.4077,0.9629	0.3656	0.00216531	0.2026,0.6598	0.2624	5.1e-07	0.1661,0.4145
	Anti-sense	0.6546	0.11879	0.3854,1.1117	0.5314	0.00659974	0.3457,0.8168	0.8309	0.550285	0.5090,1.3563	1.1544	0.471959	0.7806,1.7073	0.6187	0.0689264	0.3722,1.0284	0.4235	6.887e-05	0.2843,0.6308	0.325	0.00080328	0.1801,0.5867	0.2769	4.89e-06	0.1709,0.4488
	Intragenic	1.2474	0.353875	0.8059,1.9306	1.5043	0.0355272	1.0417,2.1722	1.0143	0.833231	0.4423,2.3259	1.0022	1	0.4884,2.0565	0.8655	0.646455	0.5448,1.3751	1.2391	0.277038	0.8525,1.8010	1.235	0.337076	0.8145,1.8725	0.9651	0.926666	0.6721,1.3858
	Intergenic	0.4207	0.00852603	0.2332,0.7590	0.3193	1.554e-05	0.2006,0.5082	0.8088	0.385959	0.5226,1.2517	1.0095	1	0.7001,1.4556	0.32	0.00021247	0.1859,0.5508	0.2796	8.9e-07	0.1783,0.4384	0.2379	8.344e-05	0.1290,0.4384	0.1959	6e-08	0.1195,0.3210
SLE_GSE13887_Tcells	All	0.2312	0	0.1973,0.2709	0.1894	0	0.1647,0.2178	0.883	0.0568195	0.7770,1.0036	0.6938	0	0.6157,0.7817	0.205	0	0.1755,0.2395	0.1856	0	0.1614,0.2136	0.1296	0	0.1093,0.1537	0.094	0	0.0808,0.1094
	Sense	0.3922	0	0.3413,0.4506	0.3648	0	0.3220,0.4134	0.9122	0.235899	0.7863,1.0583	0.6983	5.5e-07	0.6044,0.8068	0.3484	0	0.3046,0.3985	0.4186	0	0.3690,0.4748	0.1998	0	0.1708,0.2339	0.1743	0	0.1514,0.2007
	Anti-sense	0.364	0	0.3165,0.4188	0.3746	0	0.3296,0.4259	0.9268	0.315321	0.8033,1.0692	0.7821	0.00030911	0.6835,0.8949	0.335	0	0.2925,0.3837	0.4338	0	0.3812,0.4936	0.1793	0	0.1529,0.2102	0.1561	0	0.1352,0.1801
	Intragenic	0.6386	0	0.5491,0.7426	1.3478	1.02e-06	1.1979,1.5165	0.7772	0.0837826	0.5885,1.0264	1.3249	0.00902984	1.0806,1.6245	0.7302	1.394e-05	0.6323,0.8433	1.3342	2.08e-06	1.1866,1.5001	0.6399	0	0.5610,0.7300	1.2717	3.216e-05	1.1357,1.4241
	Intergenic	0.2448	0	0.2091,0.2867	0.1985	0	0.1728,0.2280	0.9216	0.216153	0.8103,1.0482	0.65	0	0.5750,0.7348	0.214	0	0.1835,0.2497	0.194	0	0.1688,0.2229	0.1304	0	0.1100,0.1545	0.0949	0	0.0816,0.1104
SLE_GSE10325_myeloid	All	0.3142	3e-08	0.2186,0.4518	0.4428	5.43e-06	0.3224,0.6082	0.9099	0.522642	0.6867,1.2057	0.9864	0.912229	0.7943,1.2250	0.3421	5.1e-07	0.2349,0.4981	0.3645	0	0.2703,0.4917	0.2095	0	0.1415,0.3103	0.2482	0	0.1791,0.3439
	Sense	0.4591	3.53e-06	0.3364,0.6265	0.6691	0.00417997	0.5127,0.8733	1.1089	0.513942	0.8115,1.5153	0.9119	0.526571	0.7072,1.1757	0.574	0.00123629	0.4156,0.7927	0.5904	0.00010777	0.4586,0.7600	0.3335	4.3e-07	0.2280,0.4880	0.4178	1.22e-06	0.3032,0.5756
	Anti-sense	0.4376	1.41e-06	0.3194,0.5995	0.7853	0.109224	0.5885,1.0480	0.9204	0.636087	0.6710,1.2624	1.0867	0.50019	0.8583,1.3760	0.5918	0.00346381	0.4243,0.8253	0.6594	0.00309135	0.5052,0.8606	0.2852	1e-08	0.1958,0.4156	0.3426	0	0.2507,0.4683
	Intragenic	0.9948	1	0.7364,1.3439	1.3898	0.00425652	1.1142,1.7336	0.7985	0.572481	0.4341,1.4687	1.3591	0.124363	0.9316,1.9827	1.134	0.404069	0.8476,1.5173	1.4597	0.00094927	1.1732,1.8162	1.0371	0.832014	0.7863,1.3678	1.3513	0.0060488	1.0913,1.6732
	Intergenic	0.3329	1e-07	0.2316,0.4786	0.4693	1.64e-05	0.3418,0.6444	0.9175	0.566673	0.6906,1.2189	0.9922	0.955685	0.7976,1.2343	0.3615	2.42e-06	0.2483,0.5263	0.3681	0	0.2742,0.4943	0.2119	0	0.1431,0.3138	0.2511	0	0.1812,0.3479
SLE_GSE27427_neutrophil	All	0.3643	0	0.3034,0.4374	0.3519	0	0.2965,0.4177	0.9077	0.154044	0.7963,1.0348	0.8608	0.0177018	0.7604,0.9744	0.356	0	0.2965,0.4275	0.3143	0	0.2659,0.3716	0.2208	0	0.1811,0.2692	0.2215	0	0.1834,0.2675
	Sense	0.5697	0	0.4883,0.6648	0.6081	0	0.5245,0.7051	0.9706	0.732185	0.8353,1.1278	0.8629	0.0488837	0.7460,0.9981	0.5479	0	0.4715,0.6367	0.6064	0	0.5245,0.7011	0.3189	0	0.2661,0.3822	0.3421	0	0.2871,0.4075
	Anti-sense	0.5619	0	0.4797,0.6581	0.5915	0	0.5085,0.6881	0.8851	0.113381	0.7631,1.0266	0.8935	0.118808	0.7774,1.0271	0.5123	0	0.4405,0.5959	0.5508	0	0.4765,0.6367	0.3064	0	0.2542,0.3692	0.3054	0	0.2559,0.3645
	Intragenic	1.1096	0.143298	0.9672,1.2730	1.1718	0.0169834	1.0307,1.3321	0.9942	1	0.7682,1.2868	1.0319	0.804605	0.8123,1.3108	1.0683	0.340217	0.9316,1.2252	1.0925	0.183144	0.9607,1.2424	1.0332	0.621386	0.9083,1.1754	1.086	0.182499	0.9621,1.2258
	Intergenic	0.384	0	0.3201,0.4606	0.3661	0	0.3089,0.4338	0.9112	0.170695	0.7982,1.0401	0.8761	0.0407579	0.7731,0.9929	0.3711	0	0.3094,0.4450	0.3313	0	0.2805,0.3914	0.2192	0	0.1800,0.2669	0.2223	0	0.1842,0.2683
SLE_GSE20864_PBMC	All	0.3412	0.327154	0.0398,2.9220	0.3091	0	0.2239,0.4267	0.6913	1	0.1266,3.7748	1.0955	0.486026	0.8559,1.4022	0.334	0.32169	0.0390,2.8604	0.3108	0	0.2245,0.4303	inf	1	0.1100,0.1545	0.1838	0	0.1313,0.2574
	Sense	0.3412	0.213665	0.0625,1.8637	0.5722	0.00035791	0.4271,0.7665	0.6155	1	0.0719,5.2697	0.9118	0.561676	0.6810,1.2208	0.9116	1	0.1065,7.8051	0.5491	8.511e-05	0.4131,0.7297	inf	1	0.1100,0.1545	0.2692	0	0.1960,0.3699
	Anti-sense	0.7739	0.578363	0.0904,6.6264	0.4959	8.1e-06	0.3713,0.6622	0.5383	1	0.0629,4.6087	1.2569	0.0913532	0.9659,1.6357	0.8411	1	0.0982,7.2016	0.6177	0.00236997	0.4577,0.8337	inf	1	0.1100,0.1545	0.2662	0	0.1916,0.3697
	Intragenic	1.1661	1	0.2135,6.3679	1.7429	1.569e-05	1.3600,2.2336	2.8071	0.338419	0.3278,24.0400	1.2459	0.315506	0.7955,1.9515	2.2171	0.383144	0.4474,10.9873	1.2951	0.0499355	1.0044,1.6700	2.5249	0.41581	0.4624,13.7877	1.2849	0.0507408	1.0055,1.6419
	Intergenic	0.3611	0.341991	0.0422,3.0923	0.3026	0	0.2210,0.4145	0.757	1	0.1386,4.1339	1.0736	0.609327	0.8371,1.3770	0.3526	0.33573	0.0412,3.0199	0.3286	0	0.2374,0.4548	inf	1	0.4624,13.7877	0.186	0	0.1328,0.2604
SLE_GSE24706_pbmcANA	All	inf	1	0.0422,3.0923	0.4833	0.0380494	0.2489,0.9386	0	1	0.1386,4.1339	1.2226	0.369489	0.7897,1.8927	inf	1	0.0412,3.0199	0.3181	0.00047135	0.1785,0.5670	inf	1	0.4624,13.7877	0.2607	0.00060439	0.1341,0.5069
	Sense	inf	1	0.0422,3.0923	0.6926	0.204998	0.4004,1.1980	0	1	0.1386,4.1339	0.7571	0.366343	0.4378,1.3092	inf	1	0.0412,3.0199	0.5939	0.0622258	0.3549,0.9940	inf	1	0.4624,13.7877	0.4447	0.0280132	0.2290,0.8638
	Anti-sense	inf	1	0.0422,3.0923	0.985	0.871474	0.5211,1.8617	0	1	0.1386,4.1339	1.4237	0.133721	0.9000,2.2522	inf	1	0.0412,3.0199	0.5877	0.0555406	0.3477,0.9934	inf	1	0.4624,13.7877	0.3198	0.00110939	0.1729,0.5917
	Intragenic	0	1	0.0422,3.0923	1.0412	0.903439	0.6494,1.6695	0	1	0.1386,4.1339	0.7283	0.821402	0.2663,1.9920	0	1	0.0412,3.0199	1.305	0.27893	0.8307,2.0501	inf	0.442044	0.4624,13.7877	1.0616	0.82315	0.6852,1.6447
	Intergenic	inf	1	0.0422,3.0923	0.5116	0.0691747	0.2635,0.9934	0	1	0.1386,4.1339	1.3392	0.211131	0.8651,2.0733	inf	1	0.0412,3.0199	0.336	0.00077825	0.1885,0.5988	inf	1	0.4624,13.7877	0.2637	0.00065663	0.1356,0.5127
SLE_GSE61635_pbmcRNP	All	0.1805	0	0.1480,0.2200	0.116	0	0.1004,0.1341	0.6827	2.747e-05	0.5698,0.8180	0.6037	0	0.5248,0.6945	0.1782	0	0.1460,0.2174	0.1095	0	0.0947,0.1265	0.1066	0	0.0864,0.1315	0.0538	0	0.0460,0.0628
	Sense	0.3277	0	0.2732,0.3931	0.2681	0	0.2340,0.3071	0.7143	0.00202008	0.5748,0.8876	0.6122	1e-08	0.5152,0.7276	0.3633	0	0.3027,0.4362	0.2893	0	0.2525,0.3314	0.1775	0	0.1451,0.2173	0.1056	0	0.0913,0.1222
	Anti-sense	0.3668	0	0.3037,0.4432	0.2506	0	0.2186,0.2874	0.7424	0.00448896	0.6039,0.9127	0.6994	6.56e-06	0.5965,0.8201	0.3523	0	0.2929,0.4237	0.277	0	0.2416,0.3177	0.1515	0	0.1238,0.1852	0.0925	0	0.0798,0.1072
	Intragenic	1.2134	0.0368163	1.0136,1.4525	1.3443	2.385e-05	1.1746,1.5385	0.9135	0.726671	0.6404,1.3032	1.7936	2.6e-07	1.4561,2.2092	1.2727	0.00847526	1.0659,1.5197	1.4665	3e-08	1.2842,1.6748	1.18	0.0597284	0.9949,1.3995	1.226	0.00219173	1.0770,1.3957
	Intergenic	0.188	0	0.1543,0.2289	0.1221	0	0.1057,0.1410	0.693	7.423e-05	0.5769,0.8323	0.5388	0	0.4655,0.6235	0.187	0	0.1534,0.2280	0.1162	0	0.1006,0.1342	0.1067	0	0.0866,0.1316	0.0546	0	0.0468,0.0637
SLE_GSE52471_DLEskin	All	0.3164	0	0.2669,0.3749	0.3268	0	0.2742,0.3896	0.841	0.00795669	0.7404,0.9552	0.9159	0.189271	0.8045,1.0426	0.2912	0	0.2464,0.3443	0.2951	0	0.2485,0.3505	0.184	0	0.1532,0.2210	0.1848	0	0.1532,0.2229
	Sense	0.4952	0	0.4287,0.5719	0.5748	0	0.4932,0.6699	0.9171	0.255827	0.7919,1.0621	0.8422	0.0289493	0.7219,0.9826	0.5282	0	0.4575,0.6099	0.538	0	0.4639,0.6239	0.2623	0	0.2221,0.3098	0.3034	0	0.2542,0.3621
	Anti-sense	0.4849	0	0.4185,0.5618	0.5808	0	0.4960,0.6803	0.8299	0.0117014	0.7177,0.9596	0.9929	0.941909	0.8605,1.1457	0.4798	0	0.4156,0.5539	0.5593	0	0.4800,0.6516	0.2675	0	0.2248,0.3183	0.271	0	0.2267,0.3241
	Intragenic	1.1854	0.0119569	1.0398,1.3515	0.9742	0.723914	0.8476,1.1197	1.1398	0.28151	0.9006,1.4426	0.9551	0.794795	0.7368,1.2382	1.2282	0.00214567	1.0791,1.3979	1.0506	0.484008	0.9170,1.2037	1.1973	0.00468299	1.0579,1.3550	1.0554	0.414921	0.9290,1.1989
	Intergenic	0.3317	0	0.2802,0.3927	0.3395	0	0.2852,0.4040	0.8232	0.00302273	0.7234,0.9368	0.9419	0.371803	0.8267,1.0732	0.307	0	0.2599,0.3627	0.3039	0	0.2563,0.3603	0.1864	0	0.1552,0.2239	0.1872	0	0.1553,0.2258
SLEinactive_GSE30153_B	All	0.2047	0.232141	0.0213,1.9689	0.2515	0.00064874	0.1249,0.5066	4.1487	0.316001	0.4315,39.8901	0.9381	0.883234	0.5237,1.6806	inf	1	0.1534,0.2280	0.1938	2.352e-05	0.1004,0.3741	inf	1	0.0866,0.1316	0.1357	4.97e-06	0.0673,0.2736
	Sense	0.512	0.467602	0.0532,4.9232	0.4015	0.00632212	0.2147,0.7509	3.0785	0.253673	0.4336,21.8596	0.631	0.307848	0.2947,1.3508	inf	1	0.1534,0.2280	0.3524	0.00162414	0.1926,0.6449	inf	1	0.0866,0.1316	0.2315	0.000352	0.1149,0.4663
	Anti-sense	0.4643	0.437699	0.0483,4.4650	0.5059	0.0527808	0.2573,0.9947	2.6924	0.297357	0.3792,19.1175	1.1423	0.742474	0.6110,2.1356	inf	1	0.1534,0.2280	0.4392	0.0191724	0.2316,0.8329	inf	1	0.0866,0.1316	0.1819	2.64e-05	0.0924,0.3581
	Intragenic	2.3324	0.588418	0.3285,16.5614	1.0933	0.752183	0.5918,2.0200	0	1	0.3792,19.1175	0.3046	0.371781	0.0420,2.2103	2.217	0.593028	0.3122,15.7417	0.8473	0.752632	0.4470,1.6064	1.2623	1	0.1778,8.9624	0.9349	0.883738	0.5241,1.6676
	Intergenic	0.2166	0.243471	0.0225,2.0837	0.2663	0.00097659	0.1322,0.5362	4.5434	0.308138	0.4725,43.6853	1.0275	1	0.5735,1.8408	inf	1	0.3122,15.7417	0.2047	3.879e-05	0.1061,0.3950	inf	1	0.1778,8.9624	0.1372	5.46e-06	0.0681,0.2767
LN_GSE32591_glomolular	All	0.5943	0.10955	0.3179,1.1111	0.6829	0.0921675	0.4437,1.0510	0.7607	0.20195	0.5116,1.1310	1.3013	0.0408256	1.0163,1.6663	0.5817	0.104576	0.3111,1.0875	0.5581	0.00849459	0.3734,0.8341	0.5267	0.108667	0.2441,1.1362	0.5114	0.0152768	0.3114,0.8400
	Sense	0.6979	0.167921	0.4326,1.1258	1.2299	0.325568	0.8435,1.7933	0.7067	0.177316	0.4344,1.1499	0.9307	0.660923	0.6947,1.2469	0.7924	0.347519	0.4868,1.2897	0.8455	0.295877	0.6117,1.1687	0.6832	0.29835	0.3446,1.3545	0.6598	0.0800716	0.4249,1.0245
	Anti-sense	0.8799	0.668865	0.5167,1.4986	1.037	0.926343	0.7182,1.4973	0.8201	0.445767	0.5237,1.2844	1.4829	0.0035496	1.1452,1.9203	0.6878	0.128649	0.4264,1.1096	0.9559	0.787692	0.6760,1.3515	0.7981	0.514141	0.3703,1.7204	0.6889	0.120721	0.4304,1.1027
	Intragenic	0.7478	0.206597	0.4804,1.1641	1.2388	0.113592	0.9554,1.6061	0.2665	0.0488535	0.0657,1.0804	1.3344	0.20426	0.8596,2.0713	0.9456	0.834918	0.6247,1.4314	1.4687	0.00334798	1.1409,1.8906	1.027	0.922461	0.7011,1.5043	1.3479	0.0188086	1.0527,1.7259
	Intergenic	0.6291	0.170611	0.3365,1.1761	0.7231	0.164413	0.4699,1.1128	0.8333	0.428683	0.5605,1.2390	1.317	0.0333937	1.0280,1.6873	0.5569	0.073995	0.3049,1.0171	0.5896	0.0148728	0.3945,0.8812	0.5326	0.111694	0.2469,1.1490	0.5173	0.0159045	0.3150,0.8495
LN_GSE32591_tubulolar	All	0.7848	0.672471	0.1849,3.3315	0.4418	0.00792704	0.2512,0.7771	0.7776	0.68611	0.3435,1.7602	1.258	0.275772	0.8571,1.8464	1.6043	1	0.2169,11.8661	0.3438	0.00027626	0.2041,0.5791	inf	1	0.2469,1.1490	0.2593	9.409e-05	0.1446,0.4650
	Sense	0.6824	0.398453	0.2560,1.8194	0.8831	0.581955	0.5248,1.4858	0.972	1	0.3880,2.4347	1.013	0.910071	0.6498,1.5792	2.0978	0.413067	0.4944,8.9012	0.5821	0.0212364	0.3710,0.9131	1.5088	1	0.2040,11.1599	0.4429	0.0106646	0.2472,0.7932
	Anti-sense	0.6189	0.370638	0.2321,1.6499	0.6996	0.152543	0.4252,1.1512	0.6728	0.50652	0.2524,1.7932	1.467	0.0620595	0.9821,2.1912	1.9355	0.567597	0.4562,8.2128	0.714	0.165685	0.4382,1.1634	inf	0.641191	0.2040,11.1599	0.3613	0.00128782	0.2053,0.6358
	Intragenic	0.3178	0.0505835	0.0951,1.0620	0.7668	0.285879	0.4920,1.1953	0.5844	1	0.0790,4.3222	1.1578	0.692293	0.5622,2.3846	0.5539	0.283792	0.2078,1.4764	0.9716	1	0.6408,1.4733	0.3153	0.0151813	0.1183,0.8403	0.8409	0.431282	0.5687,1.2435
	Intergenic	0.8306	0.68415	0.1957,3.5257	0.4677	0.0164316	0.2659,0.8226	0.8516	0.838814	0.3762,1.9278	1.3782	0.109954	0.9390,2.0228	1.6938	1	0.2290,12.5276	0.3631	0.00049577	0.2156,0.6116	inf	1	0.1183,0.8403	0.2622	0.00010474	0.1462,0.4703
RA_GSE1919_SynovialTissues	All	0.3162	0	0.2477,0.4038	0.352	0	0.2845,0.4356	0.7424	0.00212823	0.6131,0.8989	0.871	0.0893947	0.7446,1.0188	0.3642	0	0.2816,0.4710	0.3524	0	0.2843,0.4369	0.2264	0	0.1723,0.2975	0.2088	0	0.1664,0.2619
	Sense	0.499	0	0.4040,0.6165	0.6553	2.556e-05	0.5419,0.7925	0.8776	0.255542	0.7046,1.0931	0.7305	0.00127487	0.6021,0.8863	0.6093	1.885e-05	0.4899,0.7578	0.6289	2.38e-06	0.5230,0.7562	0.3417	0	0.2641,0.4420	0.3149	0	0.2548,0.3893
	Anti-sense	0.5418	3.2e-07	0.4342,0.6760	0.5261	0	0.4375,0.6326	0.6909	0.00112241	0.5512,0.8660	0.9957	1	0.8383,1.1827	0.5408	1.2e-07	0.4356,0.6713	0.589	9e-08	0.4893,0.7091	0.3132	0	0.2413,0.4066	0.2987	0	0.2404,0.3713
	Intragenic	0.8761	0.222256	0.7138,1.0753	1.1179	0.187346	0.9494,1.3164	0.9952	1	0.6893,1.4370	0.8588	0.390168	0.6194,1.1907	1.0464	0.650617	0.8603,1.2727	1.0835	0.333015	0.9207,1.2751	1.0369	0.707528	0.8630,1.2459	1.0968	0.239253	0.9410,1.2784
	Intergenic	0.3355	0	0.2628,0.4282	0.3651	0	0.2956,0.4509	0.7611	0.00570004	0.6273,0.9234	0.8561	0.0559729	0.7303,1.0035	0.3788	0	0.2934,0.4891	0.3732	0	0.3012,0.4625	0.2291	0	0.1743,0.3010	0.2085	0	0.1664,0.2613
RA_GSE4588_B	All	0.1755	0	0.1515,0.2033	0.2072	0	0.1769,0.2427	0.6789	0	0.5963,0.7729	0.7552	3.388e-05	0.6606,0.8633	0.1619	0	0.1399,0.1873	0.2036	0	0.1738,0.2386	0.0901	0	0.0769,0.1055	0.1139	0	0.0961,0.1349
	Sense	0.3558	0	0.3112,0.4068	0.392	0	0.3400,0.4519	0.7622	0.00042366	0.6543,0.8879	0.7854	0.00265505	0.6702,0.9203	0.3533	0	0.3096,0.4032	0.4075	0	0.3538,0.4694	0.1629	0	0.1404,0.1890	0.1924	0	0.1640,0.2257
	Anti-sense	0.3309	0	0.2891,0.3787	0.4044	0	0.3493,0.4682	0.6962	1.41e-06	0.5989,0.8092	0.7809	0.00135824	0.6702,0.9099	0.3454	0	0.3022,0.3949	0.4183	0	0.3620,0.4833	0.1409	0	0.1214,0.1637	0.1752	0	0.1490,0.2059
	Intragenic	1.0442	0.517582	0.9146,1.1922	1.203	0.00826014	1.0505,1.3777	0.9553	0.801946	0.7439,1.2269	1.0623	0.645752	0.8265,1.3654	1.0647	0.345041	0.9341,1.2136	1.1522	0.0405268	1.0064,1.3192	0.9318	0.271159	0.8233,1.0546	1.124	0.075479	0.9885,1.2780
	Intergenic	0.1853	0	0.1601,0.2145	0.2195	0	0.1875,0.2569	0.698	5e-08	0.6122,0.7958	0.744	1.606e-05	0.6494,0.8523	0.1697	0	0.1468,0.1961	0.2137	0	0.1825,0.2502	0.0915	0	0.0781,0.1071	0.1155	0	0.0975,0.1368
RA_GSE4588_CD4	All	0.1855	0	0.1592,0.2161	0.142	0	0.1187,0.1699	0.641	0	0.5599,0.7338	0.6003	0	0.5044,0.7144	0.181	0	0.1553,0.2109	0.1447	0	0.1207,0.1733	0.0982	0	0.0834,0.1156	0.0773	0	0.0641,0.0934
	Sense	0.3865	0	0.3360,0.4447	0.3	0	0.2533,0.3554	0.6696	7.2e-07	0.5685,0.7887	0.5477	2e-08	0.4384,0.6841	0.4065	0	0.3536,0.4672	0.3075	0	0.2599,0.3638	0.1665	0	0.1429,0.1941	0.1317	0	0.1100,0.1578
	Anti-sense	0.3517	0	0.3055,0.4048	0.2965	0	0.2497,0.3521	0.6414	1e-08	0.5471,0.7519	0.7172	0.00075928	0.5895,0.8726	0.3845	0	0.3342,0.4425	0.3115	0	0.2626,0.3694	0.1556	0	0.1330,0.1819	0.1175	0	0.0980,0.1410
	Intragenic	0.8846	0.0913598	0.7680,1.0188	1.0236	0.788888	0.8599,1.2184	1.0449	0.698187	0.8144,1.3405	1.2315	0.162871	0.9162,1.6553	1.0198	0.780586	0.8901,1.1684	1.0265	0.757145	0.8639,1.2198	0.9598	0.537545	0.8449,1.0903	0.9363	0.433936	0.7961,1.1012
	Intergenic	0.1967	0	0.1690,0.2290	0.1486	0	0.1243,0.1777	0.6266	0	0.5457,0.7194	0.5932	0	0.4966,0.7086	0.1903	0	0.1635,0.2216	0.1523	0	0.1272,0.1824	0.0996	0	0.0846,0.1173	0.0784	0	0.0649,0.0946
RA_GSE10500_macophage	All	0.392	0	0.3254,0.4722	0.3942	0	0.3325,0.4673	0.8738	0.0441154	0.7665,0.9960	0.7779	3.744e-05	0.6899,0.8770	0.3632	0	0.3023,0.4362	0.3851	0	0.3248,0.4565	0.291	0	0.2348,0.3606	0.2242	0	0.1868,0.2691
	Sense	0.6182	1e-08	0.5284,0.7231	0.6573	4e-08	0.5689,0.7596	0.9306	0.363712	0.8001,1.0823	0.8087	0.0032129	0.7020,0.9317	0.512	0	0.4419,0.5932	0.7011	3.14e-06	0.6069,0.8098	0.3753	0	0.3106,0.4535	0.3682	0	0.3101,0.4372
	Anti-sense	0.5687	0	0.4856,0.6660	0.6749	7.6e-07	0.5808,0.7842	0.9504	0.509591	0.8219,1.0990	0.8778	0.0587931	0.7679,1.0034	0.4702	0	0.4057,0.5449	0.7284	5.447e-05	0.6274,0.8457	0.3535	0	0.2911,0.4293	0.3363	0	0.2824,0.4005
	Intragenic	0.8697	0.0595792	0.7536,1.0036	1.2256	0.00116648	1.0850,1.3844	0.833	0.214071	0.6320,1.0980	1.0841	0.477953	0.8661,1.3568	0.9208	0.260191	0.8005,1.0592	1.2356	0.00065837	1.0950,1.3942	0.8763	0.049067	0.7697,0.9977	1.2469	0.00018492	1.1108,1.3996
	Intergenic	0.4129	0	0.3431,0.4970	0.4101	0	0.3465,0.4854	0.9054	0.143219	0.7936,1.0330	0.7747	3.667e-05	0.6860,0.8749	0.3689	0	0.3079,0.4420	0.4087	0	0.3449,0.4843	0.2911	0	0.2351,0.3605	0.2233	0	0.1862,0.2677
RA_GSE15573_PBMC	All	inf	1	0.3431,0.4970	0.3067	0.0483004	0.1037,0.9072	0	1	0.7936,1.0330	0.645	0.39247	0.2629,1.5825	inf	1	0.3079,0.4420	0.668	0.64566	0.1560,2.8602	inf	1	0.2351,0.3605	0.3694	0.184218	0.0862,1.5826
	Sense	0	0.145793	0.3431,0.4970	0.58	0.356974	0.2139,1.5730	0	1	0.7936,1.0330	0.6838	0.624318	0.2313,2.0212	inf	1	0.3079,0.4420	0.6196	0.369762	0.2285,1.6804	inf	1	0.2351,0.3605	0.6282	0.37673	0.1467,2.6899
	Anti-sense	inf	1	0.3431,0.4970	0.4124	0.106391	0.1613,1.0546	0	1	0.7936,1.0330	0.7916	0.811884	0.2920,2.1464	inf	1	0.3079,0.4420	1.0655	1	0.3152,3.6023	inf	1	0.2351,0.3605	0.2511	0.02669	0.0849,0.7430
	Intragenic	inf	0.300109	0.3431,0.4970	0.368	0.106633	0.1089,1.2439	0	1	0.7936,1.0330	0	0.39701	0.2920,2.1464	0	1	0.3079,0.4420	0.3498	0.104662	0.1035,1.1823	0	1	0.2351,0.3605	0.371	0.052213	0.1368,1.0059
	Intergenic	inf	1	0.3431,0.4970	0.3246	0.0567614	0.1098,0.9601	0	1	0.7936,1.0330	0.7064	0.518556	0.2879,1.7331	inf	1	0.3079,0.4420	0.7053	0.653531	0.1647,3.0197	inf	1	0.2351,0.3605	0.3736	0.187299	0.0872,1.6004
psorisis_GSE13355_skin	All	0.4136	8e-08	0.3090,0.5536	0.3885	0	0.3071,0.4915	0.8832	0.253948	0.7190,1.0848	1.0613	0.497606	0.8994,1.2523	0.3959	2e-08	0.2964,0.5288	0.331	0	0.2643,0.4147	0.24	0	0.1771,0.3252	0.2183	0	0.1709,0.2788
	Sense	0.6945	0.00579991	0.5393,0.8945	0.659	0.00011074	0.5373,0.8082	0.8913	0.372394	0.7009,1.1332	0.8811	0.223966	0.7236,1.0728	0.7187	0.0128914	0.5595,0.9233	0.6036	1.33e-06	0.4963,0.7340	0.3485	0	0.2625,0.4628	0.3668	0	0.2892,0.4652
	Anti-sense	0.6615	0.00255271	0.5116,0.8554	0.6092	6.55e-06	0.4959,0.7482	0.95	0.687165	0.7560,1.1937	1.0732	0.451339	0.8948,1.2872	0.7454	0.028713	0.5750,0.9664	0.5446	1e-08	0.4482,0.6618	0.3443	0	0.2564,0.4622	0.3244	0	0.2556,0.4117
	Intragenic	1.5684	2.609e-05	1.2778,1.9251	0.9349	0.493531	0.7799,1.1209	1.4928	0.0301341	1.0604,2.1017	0.7573	0.153224	0.5229,1.0968	1.4256	0.00088779	1.1604,1.7513	0.9818	0.856629	0.8219,1.1728	1.3136	0.0085132	1.0748,1.6056	0.9809	0.83325	0.8314,1.1573
	Intergenic	0.4289	1.8e-07	0.3212,0.5728	0.4122	0	0.3260,0.5214	0.8372	0.10492	0.6790,1.0322	1.084	0.347143	0.9178,1.2802	0.4186	7e-08	0.3135,0.5590	0.3371	0	0.2699,0.4210	0.2428	0	0.1792,0.3290	0.2209	0	0.1730,0.2821
psorisis_GSE14905_skin	All	0.2766	0	0.2383,0.3211	0.2843	0	0.2444,0.3308	0.6862	0	0.6103,0.7715	0.8629	0.0117975	0.7692,0.9680	0.2812	0	0.2419,0.3270	0.2631	0	0.2266,0.3056	0.1578	0	0.1341,0.1857	0.1571	0	0.1334,0.1851
	Sense	0.526	0	0.4611,0.6000	0.5003	0	0.4387,0.5705	0.7165	1.8e-06	0.6225,0.8246	0.7817	0.00042726	0.6806,0.8978	0.5802	0	0.5083,0.6622	0.4673	0	0.4114,0.5308	0.2653	0	0.2279,0.3088	0.2571	0	0.2209,0.2992
	Anti-sense	0.5025	0	0.4396,0.5745	0.4823	0	0.4219,0.5513	0.7605	3.958e-05	0.6658,0.8687	0.9252	0.247188	0.8139,1.0516	0.576	0	0.5033,0.6593	0.4569	0	0.4014,0.5200	0.2449	0	0.2097,0.2859	0.2217	0	0.1903,0.2583
	Intragenic	1.4588	0	1.3008,1.6359	0.8767	0.0396854	0.7734,0.9937	1.388	0.00174407	1.1403,1.6895	0.7898	0.0662902	0.6168,1.0113	1.4997	0	1.3387,1.6802	0.9298	0.253534	0.8226,1.0511	1.4491	0	1.2966,1.6195	0.9605	0.490139	0.8579,1.0754
	Intergenic	0.2867	0	0.2474,0.3324	0.2978	0	0.2563,0.3461	0.6689	0	0.5935,0.7539	0.8822	0.0355781	0.7857,0.9907	0.2957	0	0.2545,0.3435	0.2674	0	0.2307,0.3099	0.16	0	0.1360,0.1883	0.1594	0	0.1353,0.1877
psorisis_GSE32407_skin	All	inf	1	0.2474,0.3324	0.2273	0.0459851	0.0625,0.8265	inf	0.0739203	0.5935,0.7539	0.8641	1	0.2826,2.6420	inf	1	0.2545,0.3435	0.2225	0.0437299	0.0612,0.8090	inf	1	0.1360,0.1883	0.2031	0.0764302	0.0450,0.9176
	Sense	inf	1	0.2474,0.3324	0.3838	0.108738	0.1181,1.2469	6.1574	0.150899	0.5582,67.9180	1.3682	0.534435	0.4212,4.4442	inf	1	0.2545,0.3435	0.41	0.127554	0.1262,1.3320	inf	1	0.1360,0.1883	0.3454	0.177284	0.0765,1.5595
	Anti-sense	inf	1	0.2474,0.3324	0.5158	0.402299	0.1419,1.8750	inf	0.0198658	0.5582,67.9180	0.8075	1	0.2222,2.9350	inf	1	0.2545,0.3435	0.3783	0.104934	0.1164,1.2290	inf	1	0.1360,0.1883	0.3073	0.148677	0.0680,1.3876
	Intragenic	inf	0.0270227	0.2474,0.3324	0.4239	0.367751	0.0939,1.9128	7.0185	0.186615	0.6361,77.4394	0	1	0.2222,2.9350	4.4342	0.229834	0.4020,48.9100	0.4029	0.368227	0.0893,1.8181	inf	0.0863652	0.1360,0.1883	0.5608	0.40957	0.1727,1.8216
	Intergenic	inf	1	0.2474,0.3324	0.2405	0.0524927	0.0661,0.8747	inf	0.0629153	0.6361,77.4394	0.9463	1	0.3095,2.8935	inf	1	0.4020,48.9100	0.2349	0.0496773	0.0646,0.8542	inf	1	0.1360,0.1883	0.2054	0.0778745	0.0455,0.9279
psorisis_GSE52471_skin	All	0.2873	0	0.2496,0.3308	0.4111	0	0.3438,0.4915	0.8064	6.29e-05	0.7253,0.8965	0.9523	0.437643	0.8428,1.0761	0.2732	0	0.2374,0.3143	0.3646	0	0.3064,0.4337	0.1586	0	0.1359,0.1851	0.2465	0	0.2031,0.2992
	Sense	0.5098	0	0.4516,0.5756	0.649	5e-08	0.5587,0.7538	0.8774	0.0387622	0.7759,0.9921	0.875	0.0747498	0.7574,1.0109	0.5416	0	0.4801,0.6111	0.5761	0	0.4995,0.6645	0.2502	0	0.2174,0.2879	0.3885	0	0.3242,0.4657
	Anti-sense	0.4688	0	0.4149,0.5298	0.6327	2e-08	0.5428,0.7374	0.8075	0.00046157	0.7155,0.9113	1.0008	1	0.8742,1.1456	0.4868	0	0.4315,0.5492	0.5867	0	0.5067,0.6793	0.2406	0	0.2082,0.2781	0.3389	0	0.2826,0.4063
	Intragenic	1.2675	2.101e-05	1.1380,1.4117	0.9724	0.688302	0.8523,1.1094	1.3676	0.00112694	1.1388,1.6423	0.7831	0.0742736	0.5999,1.0223	1.4214	0	1.2790,1.5797	1.1084	0.119536	0.9755,1.2593	1.3569	1e-08	1.2246,1.5035	1.0493	0.44043	0.9300,1.1839
	Intergenic	0.3007	0	0.2615,0.3457	0.43	0	0.3601,0.5134	0.7858	1.03e-05	0.7056,0.8752	0.9949	0.950066	0.8799,1.1249	0.2852	0	0.2482,0.3277	0.3722	0	0.3136,0.4417	0.1609	0	0.1379,0.1877	0.2496	0	0.2057,0.3030
asthma_GSE27011_whiteBloodCells	All	na	na	na	0.0682	0.0224529	0.0096,0.4844	na	na	na	0	0.1444	0.7345,19.5211	na	na	na	0.0668	0.0216119	0.0094,0.4742	na	na	na	0.0369	0.00726882	0.0052,0.2623
	Sense	na	na	na	0.0569	0.0110343	0.0059,0.5467	na	na	na	0	0.578199	0.7345,19.5211	na	na	na	0.0607	0.0129659	0.0063,0.5841	na	na	na	0.0628	0.0193524	0.0088,0.4460
	Anti-sense	na	na	na	0.1547	0.089495	0.0218,1.0988	na	na	na	0	0.579983	0.7345,19.5211	na	na	na	0.1682	0.101811	0.0237,1.1942	na	na	na	0.0558	0.0156545	0.0079,0.3968
	Intragenic	na	na	na	0	0.323697	0.0218,1.0988	na	na	na	0	1	0.7345,19.5211	na	na	na	0	0.317643	0.0237,1.1942	na	na	na	0	0.135073	0.0079,0.3968
	Intergenic	na	na	na	0.0722	0.02484	0.0102,0.5126	na	na	na	0	0.156559	0.7345,19.5211	na	na	na	0.0705	0.023814	0.0099,0.5006	na	na	na	0.0373	0.00742309	0.0053,0.2653
asthma_GSE31773_CD4	All	0.1495	1.945e-05	0.0707,0.3161	0.4089	0.069847	0.1585,1.0552	1.3831	0.374565	0.6914,2.7669	1.037	1	0.5307,2.0263	0.1701	0.00010925	0.0786,0.3681	0.4003	0.0652269	0.1551,1.0329	0.0938	1.21e-06	0.0433,0.2032	0.2858	0.0350647	0.1007,0.8113
	Sense	0.3749	0.0193035	0.1774,0.7923	0.4925	0.0872053	0.2306,1.0518	1.6132	0.216514	0.7774,3.3476	1.0655	0.845273	0.4991,2.2750	0.4006	0.023401	0.1896,0.8465	0.8811	0.813761	0.3656,2.1235	0.1599	7.008e-05	0.0739,0.3461	0.4865	0.150101	0.1715,1.3797
	Anti-sense	0.2574	0.00055042	0.1257,0.5269	0.9287	0.804763	0.3601,2.3950	1.4107	0.425121	0.6798,2.9271	0.9318	1	0.4364,1.9893	0.4294	0.0395774	0.1985,0.9286	0.5673	0.150556	0.2576,1.2496	0.1422	2.96e-05	0.0657,0.3078	0.4327	0.112053	0.1526,1.2275
	Intragenic	0.6527	0.439864	0.2822,1.5097	0.6907	0.460925	0.3137,1.5210	2.6025	0.0583482	1.0011,6.7656	0.4124	0.728306	0.0564,3.0141	1.1613	0.703944	0.5597,2.4097	0.8866	0.856042	0.4256,1.8467	0.9817	1	0.4881,1.9746	0.5045	0.0871064	0.2422,1.0508
	Intergenic	0.1582	3.074e-05	0.0748,0.3346	0.4328	0.0834883	0.1677,1.1167	1.1779	0.718612	0.5856,2.3692	1.0094	1	0.5131,1.9859	0.1796	0.00016093	0.0830,0.3887	0.4226	0.0775341	0.1638,1.0906	0.0948	1.32e-06	0.0438,0.2055	0.2891	0.0362647	0.1018,0.8204
asthma_GSE31773_CD8	All	0.218	0.00910856	0.0798,0.5957	0.2856	6e-08	0.1913,0.4263	0.4318	0.120846	0.1582,1.1791	0.6446	0.0117043	0.4604,0.9026	0.2835	0.0390323	0.0953,0.8436	0.3334	5.09e-06	0.2183,0.5093	0.2214	0.0372801	0.0651,0.7529	0.1825	0	0.1192,0.2792
	Sense	0.4263	0.110374	0.1653,1.0995	0.4648	6.003e-05	0.3259,0.6628	0.5128	0.44497	0.1510,1.7414	0.5539	0.00672514	0.3583,0.8562	0.2427	0.00244896	0.1022,0.5764	0.6109	0.014137	0.4205,0.8875	0.2666	0.0325222	0.0896,0.7933	0.2992	5.3e-07	0.1971,0.4542
	Anti-sense	0.3092	0.0161742	0.1247,0.7666	0.6026	0.0133948	0.4081,0.8899	0.6332	0.622971	0.2130,1.8824	0.7712	0.20705	0.5291,1.1241	0.7148	0.53113	0.2404,2.1253	0.5633	0.00408064	0.3877,0.8184	0.3351	0.096928	0.0986,1.1388	0.2782	2.2e-07	0.1821,0.4252
	Intragenic	0.7286	0.639559	0.2668,1.9896	1.295	0.137296	0.9333,1.7969	1.4774	0.647354	0.3439,6.3476	2.1795	0.00198674	1.3733,3.4592	0.6926	0.638274	0.2536,1.8911	1.4892	0.0155219	1.0812,2.0510	1.1476	0.8275	0.4872,2.7030	1.1854	0.295688	0.8661,1.6225
	Intergenic	0.2307	0.0113187	0.0844,0.6304	0.3025	1.9e-07	0.2026,0.4515	0.4729	0.180773	0.1732,1.2914	0.5335	0.00040681	0.3734,0.7623	0.2994	0.04573	0.1006,0.8906	0.3523	1.247e-05	0.2307,0.5380	0.2239	0.0383054	0.0658,0.7613	0.1846	0	0.1206,0.2824
asthma_GSE43696_bronchialEpithellialCells	All	0.2704	5.2e-07	0.1725,0.4240	0.4853	0.0679977	0.2312,1.0187	0.7997	0.266213	0.5513,1.1602	1.1856	0.530162	0.7276,1.9318	0.2792	1.37e-06	0.1768,0.4410	0.4146	0.0195281	0.2047,0.8394	0.1618	0	0.1014,0.2580	0.262	0.00212677	0.1247,0.5506
	Sense	0.6156	0.0368553	0.3982,0.9516	0.7533	0.377689	0.4022,1.4108	0.8508	0.524089	0.5506,1.3146	1.2721	0.386946	0.7449,2.1724	0.5705	0.0109962	0.3752,0.8676	1.0028	1	0.5108,1.9687	0.2361	3e-08	0.1516,0.3678	0.3898	0.0138903	0.1925,0.7893
	Anti-sense	0.4838	0.00171471	0.3181,0.7359	0.851	0.586197	0.4335,1.6709	0.7808	0.30315	0.5083,1.1994	1.1122	0.676818	0.6513,1.8993	0.4811	0.00095737	0.3192,0.7250	0.7425	0.37413	0.3964,1.3905	0.2331	7e-08	0.1475,0.3683	0.3972	0.0210217	0.1891,0.8339
	Intragenic	1.1668	0.425646	0.7976,1.7069	1.0366	0.892639	0.6118,1.7564	1.5625	0.140617	0.8590,2.8421	1.6959	0.203793	0.7731,3.7205	1.1089	0.621366	0.7580,1.6221	1.0581	0.893338	0.6288,1.7806	1.0329	0.854527	0.7203,1.4810	0.8966	0.708809	0.5472,1.4693
	Intergenic	0.2719	3.6e-07	0.1746,0.4235	0.5137	0.080413	0.2447,1.0782	0.7007	0.0756633	0.4766,1.0301	1.2986	0.311309	0.7970,2.1161	0.295	3.22e-06	0.1868,0.4658	0.4378	0.0379722	0.2162,0.8864	0.1636	0	0.1026,0.2609	0.265	0.00227347	0.1261,0.5568
GSE45829_B_EBV	All	0.4396	1.11e-06	0.3252,0.5942	0.3909	0	0.3439,0.4443	0.573	5.3e-07	0.4586,0.7160	0.9197	0.0550269	0.8448,1.0014	0.4626	7.91e-06	0.3395,0.6303	0.3621	0	0.3190,0.4110	0.2945	0	0.2116,0.4098	0.2214	0	0.1916,0.2558
	Sense	0.6833	0.00508797	0.5295,0.8818	0.6027	0	0.5433,0.6685	0.6499	0.00111683	0.4976,0.8488	0.8734	0.00756959	0.7904,0.9652	0.6517	0.00117763	0.5091,0.8341	0.5733	0	0.5184,0.6340	0.4038	1.1e-07	0.2986,0.5460	0.3274	0	0.2884,0.3716
	Anti-sense	0.6402	0.00103782	0.4947,0.8284	0.6472	0	0.5806,0.7215	0.5888	4.18e-05	0.4522,0.7666	0.9602	0.415671	0.8735,1.0554	0.709	0.0118289	0.5472,0.9186	0.6013	0	0.5419,0.6673	0.3851	7e-08	0.2824,0.5251	0.3153	0	0.2764,0.3596
	Intragenic	0.7393	0.0126997	0.5831,0.9372	1.2568	4.6e-07	1.1509,1.3724	0.34	0.00024186	0.1752,0.6598	1.0995	0.249063	0.9352,1.2926	0.798	0.0567844	0.6340,1.0044	1.1838	0.00019521	1.0841,1.2927	0.6928	0.00067357	0.5603,0.8565	1.3029	0	1.1986,1.4163
	Intergenic	0.4659	6.04e-06	0.3447,0.6297	0.408	0	0.3595,0.4631	0.5962	3.76e-06	0.4760,0.7468	0.92	0.0585988	0.8443,1.0025	0.4771	1.34e-05	0.3511,0.6482	0.3758	0	0.3316,0.4260	0.2979	0	0.2141,0.4146	0.2223	0	0.1925,0.2568
grave_GSE71957_CD4	All	0.3981	0.00011219	0.2598,0.6099	0.3931	0.00280254	0.2225,0.6946	0.6311	0.00514367	0.4569,0.8716	0.6066	0.0282411	0.3917,0.9393	0.4297	0.00066013	0.2763,0.6684	0.3046	7.821e-05	0.1798,0.5158	0.2771	3.67e-06	0.1731,0.4436	0.2802	0.00057133	0.1490,0.5270
	Sense	0.4939	0.00013049	0.3501,0.6967	0.6002	0.0417815	0.3693,0.9756	0.6488	0.0324944	0.4372,0.9628	0.5311	0.0306597	0.3009,0.9371	0.8985	0.596345	0.6020,1.3410	0.6038	0.0452307	0.3744,0.9736	0.3494	9.96e-06	0.2295,0.5318	0.3617	0.00136594	0.2047,0.6392
	Anti-sense	0.5624	0.00326675	0.3903,0.8104	0.5792	0.0343133	0.3533,0.9496	0.5902	0.00740216	0.3997,0.8714	0.6722	0.132985	0.4063,1.1120	0.6117	0.0117139	0.4245,0.8813	0.4695	0.00195911	0.2970,0.7422	0.3987	0.00040107	0.2518,0.6313	0.3215	0.00046859	0.1819,0.5683
	Intragenic	0.6157	0.00945482	0.4260,0.8898	1.1301	0.576092	0.7354,1.7366	0.1642	0.00108102	0.0407,0.6624	0.6159	0.531983	0.2260,1.6783	0.6702	0.0256634	0.4701,0.9556	0.8348	0.505465	0.5314,1.3115	0.6405	0.00549679	0.4665,0.8794	1.0893	0.680424	0.7273,1.6315
	Intergenic	0.4216	0.00030884	0.2752,0.6459	0.4162	0.00580643	0.2355,0.7353	0.6914	0.0283793	0.5006,0.9550	0.6319	0.0455997	0.4063,0.9828	0.454	0.001063	0.2919,0.7060	0.3217	0.00014479	0.1900,0.5448	0.2803	4.31e-06	0.1751,0.4486	0.2834	0.00062446	0.1507,0.5330
grave_GSE71957_CD8	All	0.2726	0.0353715	0.0910,0.8163	0.3519	0.0285319	0.1466,0.8447	1.383	0.501985	0.5754,3.3237	0.8414	0.739378	0.4328,1.6358	0.3783	0.126477	0.1108,1.2920	0.2856	0.0073241	0.1253,0.6511	0.2091	0.0328012	0.0612,0.7147	0.2358	0.00966534	0.0917,0.6065
	Sense	0.6825	0.520603	0.2281,2.0425	0.4602	0.0566141	0.2226,0.9515	1.026	1	0.3728,2.8240	1.1402	0.704028	0.5516,2.3567	1.0332	1	0.3027,3.5272	0.3792	0.00962702	0.1904,0.7553	0.3557	0.111195	0.1041,1.2151	0.3239	0.0203501	0.1350,0.7775
	Anti-sense	0.6189	0.332159	0.2068,1.8523	0.481	0.0843243	0.2268,1.0201	1.1538	0.802088	0.4432,3.0036	0.7423	0.579312	0.3392,1.6245	0.9533	1	0.2792,3.2543	0.397	0.0157662	0.1960,0.8041	0.3164	0.0863336	0.0926,1.0810	0.3571	0.0441642	0.1390,0.9179
	Intragenic	0.259	0.0525185	0.0601,1.1163	0.451	0.0732229	0.1881,1.0814	0	0.640204	0.4432,3.0036	0	0.174762	0.3392,1.6245	0.2461	0.050818	0.0571,1.0610	0.8208	0.722971	0.3971,1.6964	0.4205	0.113659	0.1528,1.1573	0.5336	0.096715	0.2636,1.0803
	Intergenic	0.2885	0.0417899	0.0964,0.8639	0.3725	0.0357165	0.1552,0.8940	1.5146	0.367806	0.6302,3.6401	0.9216	0.867872	0.4740,1.7916	0.3994	0.141372	0.1169,1.3641	0.3016	0.00957684	0.1323,0.6875	0.2115	0.0337127	0.0619,0.7227	0.2385	0.0100962	0.0927,0.6133
myeloma_GSE36474_boneMarrow	All	0.2971	0	0.2313,0.3815	0.2948	0	0.2280,0.3811	0.7822	0.0155558	0.6413,0.9540	0.7493	0.0060014	0.6099,0.9204	0.3328	0	0.2564,0.4320	0.2696	0	0.2095,0.3468	0.1998	0	0.1520,0.2626	0.1599	0	0.1229,0.2080
	Sense	0.4632	0	0.3729,0.5754	0.5326	3.6e-07	0.4228,0.6708	0.7042	0.00457559	0.5514,0.8993	0.7596	0.0307702	0.5938,0.9717	0.5621	1.42e-06	0.4497,0.7028	0.5543	1.41e-06	0.4408,0.6970	0.2817	0	0.2187,0.3627	0.2571	0	0.1995,0.3312
	Anti-sense	0.4459	0	0.3577,0.5557	0.5098	1.2e-07	0.4033,0.6444	0.8402	0.138848	0.6716,1.0510	0.8052	0.0708442	0.6377,1.0167	0.553	1.39e-06	0.4407,0.6941	0.5105	6e-08	0.4059,0.6420	0.2764	0	0.2128,0.3590	0.2353	0	0.1821,0.3040
	Intragenic	1.0176	0.873402	0.8269,1.2524	1.316	0.010002	1.0721,1.6155	1.2542	0.203287	0.8848,1.7779	1.1305	0.481846	0.7771,1.6448	0.9665	0.79253	0.7854,1.1895	1.3923	0.00163609	1.1373,1.7044	0.9604	0.695078	0.7921,1.1644	1.2858	0.0132463	1.0562,1.5652
	Intergenic	0.3151	0	0.2455,0.4046	0.3022	0	0.2344,0.3896	0.7729	0.0127715	0.6318,0.9455	0.7344	0.00404564	0.5957,0.9055	0.34	0	0.2628,0.4400	0.2852	0	0.2218,0.3669	0.1983	0	0.1511,0.2602	0.1619	0	0.1244,0.2105
GSE12453_HodgkinLymphoma_vs_centroblasts	All	0.203	0	0.1784,0.2310	0.3687	0	0.2912,0.4668	0.6709	0	0.6030,0.7464	0.8709	0.118966	0.7333,1.0344	0.2076	0	0.1822,0.2365	0.3605	0	0.2847,0.4565	0.1029	0	0.0891,0.1187	0.2362	0	0.1828,0.3050
	Sense	0.4032	0	0.3598,0.4519	0.6228	1.54e-05	0.5072,0.7648	0.6708	0	0.5891,0.7637	0.8959	0.296866	0.7332,1.0945	0.4503	0	0.4016,0.5049	0.5311	0	0.4376,0.6446	0.189	0	0.1658,0.2154	0.3533	0	0.2780,0.4491
	Anti-sense	0.4098	0	0.3645,0.4607	0.5571	1.1e-07	0.4539,0.6838	0.7304	2.6e-07	0.6466,0.8251	0.9441	0.596705	0.7799,1.1428	0.4324	0	0.3851,0.4855	0.5752	3.6e-07	0.4701,0.7038	0.1668	0	0.1460,0.1905	0.3271	0	0.2563,0.4175
	Intragenic	1.2306	0.00015277	1.1065,1.3687	0.7329	0.00174881	0.6025,0.8915	1.1648	0.121731	0.9625,1.4097	0.5436	0.00444267	0.3506,0.8428	1.4091	0	1.2701,1.5634	0.689	0.00014826	0.5662,0.8385	1.5389	0	1.3908,1.7026	0.7286	0.00034558	0.6124,0.8668
	Intergenic	0.2094	0	0.1843,0.2379	0.3801	0	0.3009,0.4801	0.6624	0	0.5942,0.7385	0.9121	0.315118	0.7672,1.0843	0.2179	0	0.1915,0.2480	0.3816	0	0.3014,0.4831	0.1045	0	0.0906,0.1206	0.239	0	0.1851,0.3087
GSE12453_HodgkinLymphoma_vs_centrocytes	All	0.2293	0	0.1979,0.2656	0.3436	0	0.2765,0.4270	0.6727	0	0.5955,0.7599	0.8311	0.0253441	0.7066,0.9775	0.2275	0	0.1962,0.2638	0.3401	0	0.2734,0.4231	0.1182	0	0.1010,0.1385	0.2206	0	0.1741,0.2794
	Sense	0.4296	0	0.3770,0.4894	0.5681	2e-08	0.4706,0.6858	0.6587	1e-08	0.5673,0.7648	0.8517	0.10256	0.7039,1.0305	0.4716	0	0.4138,0.5375	0.5055	0	0.4222,0.6052	0.2095	0	0.1806,0.2429	0.3148	0	0.2532,0.3914
	Anti-sense	0.4392	0	0.3840,0.5023	0.5182	0	0.4290,0.6260	0.7163	1.95e-06	0.6227,0.8239	0.9048	0.29898	0.7549,1.0844	0.4693	0	0.4108,0.5363	0.4981	0	0.4148,0.5981	0.1846	0	0.1589,0.2144	0.308	0	0.2458,0.3859
	Intragenic	1.2922	3.637e-05	1.1456,1.4575	0.6118	2.2e-07	0.5045,0.7420	1.157	0.195233	0.9306,1.4387	0.4505	0.00013783	0.2879,0.7049	1.4627	0	1.2999,1.6458	0.5368	0	0.4407,0.6538	1.6388	0	1.4596,1.8399	0.5651	0	0.4769,0.6695
	Intergenic	0.2354	0	0.2035,0.2722	0.3603	0	0.2902,0.4473	0.6649	0	0.5873,0.7527	0.8872	0.151516	0.7539,1.0442	0.2381	0	0.2056,0.2758	0.3602	0	0.2896,0.4479	0.12	0	0.1025,0.1405	0.2233	0	0.1762,0.2828
GSE12453_HodgkinLymphoma_vs_memoryBcells	All	0.1837	0	0.1506,0.2243	0.3214	0	0.2693,0.3835	0.6731	1.48e-05	0.5614,0.8070	0.7499	2.36e-05	0.6556,0.8577	0.1796	0	0.1471,0.2192	0.3218	0	0.2693,0.3846	0.1005	0	0.0817,0.1236	0.1984	0	0.1636,0.2407
	Sense	0.363	0	0.3017,0.4368	0.5546	0	0.4756,0.6468	0.6469	9.37e-05	0.5170,0.8095	0.7671	0.00102643	0.6535,0.9003	0.3819	0	0.3176,0.4592	0.4982	0	0.4299,0.5774	0.168	0	0.1376,0.2052	0.2935	0	0.2458,0.3505
	Anti-sense	0.3558	0	0.2948,0.4295	0.4765	0	0.4092,0.5548	0.8031	0.0351068	0.6560,0.9833	0.8079	0.00560338	0.6939,0.9406	0.3674	0	0.3050,0.4425	0.4655	0	0.4013,0.5398	0.1495	0	0.1223,0.1828	0.2667	0	0.2228,0.3193
	Intragenic	1.3666	0.00073039	1.1448,1.6313	0.6234	0	0.5331,0.7289	1.0063	0.930451	0.7152,1.4158	0.569	0.00035807	0.4100,0.7898	1.3955	0.00023959	1.1709,1.6633	0.5655	0	0.4827,0.6626	1.5216	1.65e-06	1.2821,1.8060	0.5852	0	0.5100,0.6715
	Intergenic	0.1913	0	0.1569,0.2332	0.3391	0	0.2843,0.4043	0.6709	1.55e-05	0.5578,0.8068	0.7708	0.00014993	0.6729,0.8828	0.1865	0	0.1530,0.2274	0.3278	0	0.2749,0.3908	0.1006	0	0.0818,0.1238	0.201	0	0.1658,0.2437
GSE12453_HodgkinLymphoma_vs_naiveBcells	All	0.1808	0	0.1421,0.2301	0.3081	0	0.2671,0.3553	0.662	0.0002721	0.5293,0.8280	0.7416	3e-08	0.6667,0.8250	0.1768	0	0.1390,0.2250	0.2912	0	0.2527,0.3355	0.0967	0	0.0756,0.1238	0.1859	0	0.1586,0.2179
	Sense	0.3878	0	0.3083,0.4877	0.5108	0	0.4527,0.5764	0.7158	0.0128671	0.5479,0.9352	0.7416	3.1e-06	0.6526,0.8427	0.4038	0	0.3214,0.5072	0.4674	0	0.4159,0.5252	0.1608	0	0.1265,0.2044	0.2739	0	0.2374,0.3159
	Anti-sense	0.3508	0	0.2789,0.4413	0.4678	0	0.4142,0.5283	0.771	0.0468276	0.5995,0.9915	0.8273	0.00172582	0.7340,0.9325	0.3432	0	0.2741,0.4298	0.4277	0	0.3805,0.4808	0.1465	0	0.1150,0.1865	0.2462	0	0.2130,0.2847
	Intragenic	1.2297	0.0703857	0.9862,1.5333	0.6023	0	0.5317,0.6822	1.2082	0.333389	0.8189,1.7823	0.5855	1.09e-05	0.4538,0.7552	1.3889	0.00318071	1.1195,1.7231	0.5415	0	0.4772,0.6144	1.4034	0.00175254	1.1377,1.7312	0.5865	0	0.5261,0.6538
	Intergenic	0.189	0	0.1487,0.2403	0.3272	0	0.2839,0.3771	0.6705	0.00045974	0.5344,0.8413	0.7644	8.5e-07	0.6864,0.8512	0.1817	0	0.1430,0.2308	0.3007	0	0.2614,0.3460	0.0979	0	0.0765,0.1253	0.1885	0	0.1608,0.2210
GSE12453_HodgkinLymphoma_vs_plasmaCells	All	0.1994	0	0.1691,0.2350	0.3229	0	0.2648,0.3937	0.7223	6.05e-06	0.6265,0.8328	0.7534	0.00025877	0.6472,0.8771	0.1947	0	0.1651,0.2295	0.3156	0	0.2588,0.3848	0.1083	0	0.0909,0.1291	0.2045	0	0.1648,0.2538
	Sense	0.385	0	0.3315,0.4471	0.5538	0	0.4657,0.6587	0.6935	2.37e-05	0.5828,0.8252	0.7843	0.00746071	0.6549,0.9392	0.4034	0	0.3476,0.4681	0.4957	0	0.4199,0.5853	0.1856	0	0.1572,0.2191	0.2924	0	0.2398,0.3565
	Anti-sense	0.3863	0	0.3315,0.4502	0.4887	0	0.4112,0.5807	0.7592	0.00081225	0.6451,0.8935	0.779	0.00448134	0.6547,0.9269	0.4119	0	0.3538,0.4795	0.4657	0	0.3941,0.5504	0.1723	0	0.1455,0.2041	0.2659	0	0.2175,0.3250
	Intragenic	1.0998	0.199914	0.9510,1.2718	0.5905	0	0.4932,0.7070	1.0499	0.728509	0.8043,1.3707	0.3608	4.7e-07	0.2282,0.5703	1.2128	0.008905	1.0523,1.3978	0.5234	0	0.4356,0.6289	1.4366	1.7e-07	1.2542,1.6455	0.5664	0	0.4842,0.6625
	Intergenic	0.208	0	0.1766,0.2449	0.343	0	0.2814,0.4181	0.7203	7.03e-06	0.6234,0.8323	0.8024	0.00497306	0.6888,0.9348	0.204	0	0.1731,0.2403	0.3344	0	0.2743,0.4077	0.1098	0	0.0922,0.1308	0.207	0	0.1669,0.2569
GSE12453_diffuseLargeBcellsLymphoma_vs_centroblasts	All	0.2267	0	0.1879,0.2735	0.2782	0	0.2307,0.3355	0.6565	2.5e-07	0.5582,0.7720	0.7999	0.00308724	0.6897,0.9277	0.232	0	0.1919,0.2806	0.2795	0	0.2314,0.3376	0.121	0	0.0995,0.1472	0.1683	0	0.1376,0.2060
	Sense	0.4305	0	0.3629,0.5106	0.4966	0	0.4206,0.5863	0.6114	6.8e-07	0.4991,0.7490	0.8592	0.0897518	0.7229,1.0213	0.498	0	0.4188,0.5923	0.4725	0	0.4020,0.5554	0.2072	0	0.1716,0.2501	0.2567	0	0.2126,0.3098
	Anti-sense	0.4199	0	0.3529,0.4996	0.4515	0	0.3822,0.5334	0.7808	0.00684617	0.6512,0.9361	0.8509	0.0589646	0.7199,1.0056	0.4842	0	0.4062,0.5773	0.4373	0	0.3718,0.5142	0.1874	0	0.1549,0.2267	0.2301	0	0.1903,0.2783
	Intragenic	1.5358	1.1e-07	1.3144,1.7946	0.5131	0	0.4267,0.6170	1.4951	0.0038557	1.1528,1.9389	0.3665	3.5e-07	0.2345,0.5728	1.703	0	1.4604,1.9859	0.5133	0	0.4281,0.6154	1.8389	0	1.5759,2.1460	0.517	0	0.4421,0.6047
	Intergenic	0.2345	0	0.1947,0.2826	0.2931	0	0.2432,0.3532	0.6216	1e-08	0.5262,0.7343	0.8484	0.0306182	0.7310,0.9846	0.2371	0	0.1965,0.2861	0.291	0	0.2412,0.3510	0.1226	0	0.1008,0.1491	0.1705	0	0.1394,0.2086
GSE12453_diffuseLargeBcellsLymphoma_vs_centrocytes	All	0.2173	0	0.1734,0.2722	0.2581	0	0.2182,0.3053	0.704	0.00048543	0.5778,0.8577	0.7752	0.00019911	0.6775,0.8870	0.2153	0	0.1717,0.2700	0.2466	0	0.2087,0.2915	0.1152	0	0.0914,0.1452	0.1512	0	0.1261,0.1812
	Sense	0.4308	0	0.3494,0.5311	0.45	0	0.3882,0.5216	0.6485	0.0003737	0.5071,0.8292	0.7662	0.0010819	0.6520,0.9004	0.5	0	0.4041,0.6186	0.4008	0	0.3476,0.4622	0.199	0	0.1588,0.2495	0.2303	0	0.1948,0.2723
	Anti-sense	0.4176	0	0.3376,0.5166	0.3921	0	0.3385,0.4542	0.8161	0.0762531	0.6543,1.0180	0.8747	0.0806395	0.7527,1.0165	0.4714	0	0.3805,0.5841	0.3718	0	0.3223,0.4289	0.1781	0	0.1419,0.2236	0.2034	0	0.1718,0.2408
	Intragenic	1.6832	1.3e-07	1.3920,2.0353	0.4605	0	0.3876,0.5472	1.6693	0.00201935	1.2294,2.2667	0.3106	0	0.2010,0.4798	1.7546	1e-08	1.4529,2.1190	0.3843	0	0.3211,0.4600	1.92	0	1.5862,2.3240	0.4441	0	0.3837,0.5141
	Intergenic	0.2247	0	0.1796,0.2810	0.2728	0	0.2308,0.3225	0.6531	3.23e-05	0.5329,0.8005	0.8315	0.00762052	0.7264,0.9519	0.225	0	0.1796,0.2818	0.2582	0	0.2187,0.3049	0.1167	0	0.0926,0.1470	0.1532	0	0.1278,0.1836
GSE12453_diffuseLargeBcellsLymphoma_vs_memoryBcells	All	0.2172	0	0.1620,0.2913	0.2313	0	0.2032,0.2633	0.7872	0.0746969	0.6095,1.0167	0.7198	0	0.6495,0.7976	0.2125	0	0.1585,0.2849	0.2294	0	0.2014,0.2613	0.1172	0	0.0870,0.1578	0.1305	0	0.1129,0.1510
	Sense	0.4319	2e-08	0.3282,0.5683	0.4073	0	0.3644,0.4552	0.8021	0.165709	0.5921,1.0866	0.7246	1.6e-07	0.6404,0.8198	0.4276	1e-08	0.3264,0.5601	0.4088	0	0.3664,0.4563	0.1908	0	0.1427,0.2551	0.2053	0	0.1802,0.2338
	Anti-sense	0.4236	2e-08	0.3203,0.5601	0.3833	0	0.3424,0.4290	0.9735	0.887816	0.7368,1.2862	0.7675	6.67e-06	0.6828,0.8628	0.4428	8e-08	0.3357,0.5840	0.3643	0	0.3265,0.4065	0.1728	0	0.1290,0.2315	0.187	0	0.1637,0.2136
	Intragenic	1.6833	6.485e-05	1.3114,2.1607	0.5158	0	0.4553,0.5844	1.8763	0.00233387	1.2784,2.7540	0.5594	1.03e-06	0.4361,0.7175	1.6786	5.86e-05	1.3089,2.1526	0.5071	0	0.4482,0.5737	1.7667	6.56e-06	1.3767,2.2673	0.5253	0	0.4723,0.5842
	Intergenic	0.2252	0	0.1683,0.3014	0.2446	0	0.2151,0.2781	0.7244	0.0174655	0.5570,0.9422	0.7562	9e-08	0.6818,0.8386	0.215	0	0.1609,0.2873	0.2387	0	0.2098,0.2716	0.1186	0	0.0880,0.1597	0.1326	0	0.1147,0.1533
GSE12453_diffuseLargeBcellsLymphoma_vs_naiveBcells	All	0.157	0	0.1225,0.2012	0.2164	0	0.1937,0.2419	0.6558	0.00043169	0.5168,0.8321	0.7396	0	0.6803,0.8042	0.156	0	0.1216,0.2001	0.2102	0	0.1880,0.2350	0.0856	0	0.0664,0.1104	0.1132	0	0.0993,0.1291
	Sense	0.3137	0	0.2480,0.3967	0.3952	0	0.3602,0.4335	0.668	0.00545977	0.4997,0.8930	0.7566	2e-08	0.6850,0.8358	0.3556	0	0.2806,0.4507	0.3842	0	0.3508,0.4207	0.1394	0	0.1089,0.1784	0.1954	0	0.1745,0.2187
	Anti-sense	0.3144	0	0.2476,0.3992	0.386	0	0.3511,0.4243	0.8468	0.224582	0.6524,1.0992	0.7842	3.9e-07	0.7132,0.8624	0.3423	0	0.2696,0.4346	0.3472	0	0.3169,0.3804	0.1314	0	0.1023,0.1688	0.1701	0	0.1515,0.1910
	Intragenic	1.6229	3.973e-05	1.2936,2.0360	0.5586	0	0.5059,0.6168	1.6652	0.00840946	1.1574,2.3958	0.6258	5e-07	0.5163,0.7585	1.7831	7.6e-07	1.4247,2.2317	0.5589	0	0.5069,0.6162	1.5074	0.00037264	1.2053,1.8852	0.5802	0	0.5328,0.6318
	Intergenic	0.1614	0	0.1262,0.2065	0.2309	0	0.2068,0.2577	0.608	5.75e-05	0.4754,0.7775	0.7676	0	0.7055,0.8352	0.1574	0	0.1231,0.2014	0.2201	0	0.1971,0.2457	0.0867	0	0.0672,0.1118	0.1149	0	0.1008,0.1310
GSE12453_diffuseLargeBcellsLymphoma_vs_plasmaCells	All	0.1554	0	0.1253,0.1929	0.2342	0	0.2027,0.2706	0.5357	0	0.4324,0.6635	0.694	0	0.6168,0.7809	0.1465	0	0.1182,0.1816	0.2272	0	0.1966,0.2625	0.0835	0	0.0669,0.1043	0.136	0	0.1160,0.1595
	Sense	0.2963	0	0.2421,0.3626	0.4109	0	0.3622,0.4661	0.539	1.89e-06	0.4118,0.7055	0.687	1.3e-07	0.5952,0.7929	0.3073	0	0.2513,0.3757	0.3974	0	0.3512,0.4496	0.1423	0	0.1146,0.1766	0.2103	0	0.1819,0.2431
	Anti-sense	0.2984	0	0.2429,0.3664	0.3819	0	0.3363,0.4337	0.6198	8.19e-05	0.4845,0.7927	0.7524	2.58e-05	0.6577,0.8606	0.3288	0	0.2677,0.4038	0.3654	0	0.3228,0.4136	0.1285	0	0.1034,0.1598	0.1881	0	0.1624,0.2179
	Intragenic	1.082	0.453113	0.8795,1.3311	0.4484	0	0.3862,0.5205	0.9634	0.921618	0.6505,1.4269	0.5077	1.35e-06	0.3769,0.6840	1.1716	0.13688	0.9566,1.4349	0.4861	0	0.4213,0.5610	1.2424	0.0293411	1.0246,1.5065	0.5056	0	0.4474,0.5715
	Intergenic	0.1612	0	0.1301,0.1998	0.2487	0	0.2154,0.2871	0.5261	0	0.4225,0.6552	0.7197	4e-08	0.6389,0.8107	0.1534	0	0.1239,0.1900	0.2394	0	0.2073,0.2764	0.0846	0	0.0677,0.1056	0.138	0	0.1177,0.1617
GSE1299_BreastCancerCells	All	0.2377	0	0.1899,0.2975	0.258	0	0.1878,0.3546	0.7028	0.00028994	0.5801,0.8515	0.8097	0.129178	0.6217,1.0546	0.2485	0	0.1977,0.3123	0.2397	0	0.1752,0.3279	0.1334	0	0.1056,0.1684	0.1571	0	0.1126,0.2193
	Sense	0.4624	0	0.3761,0.5685	0.4316	5e-08	0.3248,0.5736	0.6801	0.00099327	0.5375,0.8604	0.9917	1	0.7368,1.3349	0.5814	2.38e-06	0.4692,0.7205	0.4615	4.9e-07	0.3473,0.6133	0.2207	0	0.1761,0.2765	0.257	0	0.1856,0.3559
	Anti-sense	0.4276	0	0.3473,0.5263	0.4553	1.18e-06	0.3391,0.6113	0.7744	0.0216051	0.6229,0.9628	0.7509	0.0784238	0.5515,1.0224	0.5106	0	0.4130,0.6312	0.4954	1.031e-05	0.3690,0.6650	0.1923	0	0.1535,0.2410	0.2411	0	0.1731,0.3359
	Intragenic	1.4685	7.621e-05	1.2181,1.7705	1.0116	0.943421	0.7663,1.3355	1.5998	0.00372988	1.1826,2.1642	1.08	0.695879	0.6580,1.7727	1.7121	2e-08	1.4249,2.0572	0.942	0.725264	0.7128,1.2449	1.5123	8.75e-06	1.2600,1.8149	1.1619	0.265316	0.9000,1.5000
	Intergenic	0.2523	0	0.2016,0.3157	0.2735	0	0.1990,0.3757	0.6923	0.00017928	0.5694,0.8417	0.8246	0.162919	0.6314,1.0769	0.2561	0	0.2041,0.3212	0.2471	0	0.1810,0.3373	0.135	0	0.1069,0.1705	0.159	0	0.1139,0.2219
GSE3167_bladderCarcinomaSitu	All	0.3258	0	0.2415,0.4395	0.3383	0	0.2875,0.3979	1.0063	0.954007	0.8025,1.2619	0.7611	7.69e-06	0.6750,0.8582	0.3598	1e-08	0.2635,0.4913	0.2987	0	0.2550,0.3500	0.211	0	0.1529,0.2913	0.1987	0	0.1665,0.2371
	Sense	0.514	2.16e-06	0.3965,0.6664	0.4932	0	0.4311,0.5642	1.0486	0.740368	0.8112,1.3556	0.6908	4.8e-07	0.5959,0.8007	0.624	0.00087522	0.4772,0.8158	0.4871	0	0.4268,0.5558	0.3215	0	0.2366,0.4368	0.298	0	0.2535,0.3503
	Anti-sense	0.5384	2.389e-05	0.4111,0.7050	0.5358	0	0.4653,0.6168	0.9961	1	0.7745,1.2812	0.8326	0.00810203	0.7274,0.9531	0.6457	0.00261745	0.4895,0.8517	0.481	0	0.4206,0.5502	0.3073	0	0.2243,0.4210	0.2703	0	0.2293,0.3185
	Intragenic	1.4121	0.00413672	1.1210,1.7788	0.6541	0	0.5697,0.7510	1.7353	0.00406549	1.2116,2.4855	0.9258	0.55562	0.7294,1.1752	1.4174	0.00371046	1.1269,1.7828	0.7164	5.9e-07	0.6270,0.8185	1.3594	0.00817472	1.0869,1.7001	0.7373	4.7e-07	0.6545,0.8306
	Intergenic	0.3298	0	0.2455,0.4430	0.3577	0	0.3043,0.4205	0.9905	0.953612	0.7882,1.2449	0.7696	2.237e-05	0.6815,0.8691	0.3804	5e-08	0.2787,0.5193	0.3094	0	0.2645,0.3619	0.2135	0	0.1547,0.2947	0.2013	0	0.1687,0.2402
GSE5764_ductalAndLobularBreastCancer	All	0.1936	0	0.1670,0.2243	0.2776	0	0.2298,0.3354	0.6672	0	0.5873,0.7581	0.8315	0.0150802	0.7162,0.9653	0.1878	0	0.1620,0.2176	0.2615	0	0.2168,0.3154	0.0981	0	0.0837,0.1148	0.1618	0	0.1323,0.1979
	Sense	0.3893	0	0.3406,0.4450	0.4773	0	0.4041,0.5637	0.6567	5e-08	0.5616,0.7678	0.7592	0.00264469	0.6336,0.9098	0.438	0	0.3828,0.5011	0.4934	0	0.4184,0.5819	0.1708	0	0.1474,0.1980	0.2562	0	0.2119,0.3099
	Anti-sense	0.3815	0	0.3330,0.4372	0.4816	0	0.4059,0.5714	0.7169	5.13e-06	0.6192,0.8299	0.9176	0.31917	0.7773,1.0833	0.3905	0	0.3415,0.4466	0.5253	0	0.4428,0.6231	0.1585	0	0.1363,0.1842	0.2437	0	0.2005,0.2962
	Intragenic	1.0863	0.215876	0.9546,1.2361	1.1473	0.0833436	0.9835,1.3384	0.9451	0.712002	0.7385,1.2094	1.2658	0.0879358	0.9720,1.6484	1.132	0.0590214	0.9968,1.2856	1.244	0.00521964	1.0696,1.4469	1.1664	0.012412	1.0342,1.3155	1.2294	0.00530631	1.0638,1.4209
	Intergenic	0.2032	0	0.1755,0.2353	0.2924	0	0.2422,0.3530	0.6846	1e-08	0.6016,0.7789	0.8163	0.00830215	0.7016,0.9497	0.1977	0	0.1707,0.2290	0.2699	0	0.2241,0.3250	0.0995	0	0.0850,0.1165	0.1639	0	0.1340,0.2004
GSE5816_lungAdrenocarcinoma	All	0.119	0	0.1077,0.1316	0.2369	0	0.2014,0.2787	0.6161	0	0.5718,0.6638	0.6751	1e-08	0.5895,0.7732	0.1137	0	0.1028,0.1258	0.2313	0	0.1966,0.2722	0.0269	0	0.0230,0.0316	0.1381	0	0.1158,0.1646
	Sense	0.3134	0	0.2892,0.3397	0.4808	0	0.4147,0.5575	0.6678	0	0.6109,0.7300	0.7398	0.00019874	0.6299,0.8689	0.3274	0	0.3024,0.3545	0.4716	0	0.4080,0.5452	0.1026	0	0.0925,0.1138	0.2236	0	0.1896,0.2636
	Anti-sense	0.2972	0	0.2738,0.3226	0.4006	0	0.3463,0.4635	0.6456	0	0.5922,0.7038	0.7109	1.217e-05	0.6080,0.8312	0.3159	0	0.2914,0.3425	0.4451	0	0.3847,0.5151	0.0875	0	0.0784,0.0975	0.2045	0	0.1730,0.2417
	Intragenic	1.0058	0.891382	0.9318,1.0857	1.2279	0.00312576	1.0730,1.4051	0.8452	0.0260988	0.7283,0.9808	1.4329	0.00252329	1.1463,1.7911	1.0615	0.122261	0.9847,1.1443	1.2789	0.00036664	1.1195,1.4609	1.0292	0.428308	0.9592,1.1044	1.238	0.00114032	1.0894,1.4069
	Intergenic	0.1289	0	0.1168,0.1421	0.2524	0	0.2146,0.2968	0.63	0	0.5842,0.6794	0.64	0	0.5568,0.7356	0.125	0	0.1132,0.1380	0.2425	0	0.2062,0.2850	0.0283	0	0.0242,0.0331	0.14	0	0.1174,0.1668
GSE6631_headAneck	All	0.4073	0.00187014	0.2432,0.6821	0.4938	0.0713194	0.2354,1.0357	1.0019	1	0.6957,1.4430	0.7897	0.384122	0.4780,1.3046	0.3726	0.0004377	0.2251,0.6166	0.5623	0.193548	0.2565,1.2327	0.2352	5.26e-06	0.1384,0.3998	0.3685	0.0300878	0.1588,0.8549
	Sense	0.6743	0.0900918	0.4304,1.0565	1.0811	1	0.5348,2.1854	1.0847	0.670599	0.7196,1.6348	0.7545	0.473377	0.4111,1.3848	0.5642	0.0104024	0.3708,0.8585	0.6765	0.229401	0.3746,1.2217	0.3502	0.00021863	0.2116,0.5796	0.5287	0.111974	0.2411,1.1592
	Anti-sense	0.6112	0.0415906	0.3901,0.9577	0.6959	0.274828	0.3720,1.3020	1.1222	0.605232	0.7559,1.6661	0.6597	0.211969	0.3595,1.2108	0.6646	0.0873601	0.4242,1.0413	0.7565	0.379201	0.4044,1.4153	0.3575	0.00054755	0.2106,0.6070	0.5582	0.163489	0.2408,1.2941
	Intragenic	0.8209	0.368649	0.5447,1.2371	0.8087	0.503342	0.4655,1.4049	0.3619	0.0927377	0.1149,1.1395	0.2154	0.131146	0.0299,1.5535	0.7133	0.136056	0.4690,1.0849	0.9637	1	0.5698,1.6300	0.6874	0.0522349	0.4717,1.0019	0.9893	1	0.6081,1.6094
	Intergenic	0.4313	0.00284514	0.2575,0.7222	0.5227	0.0848559	0.2492,1.0963	1.0602	0.778619	0.7353,1.5285	0.8649	0.616123	0.5235,1.4290	0.3689	0.00028633	0.2254,0.6039	0.5937	0.205626	0.2708,1.3016	0.2379	6.02e-06	0.1400,0.4044	0.3727	0.0314787	0.1606,0.8645
GSE6919_metastasisProstateCancer	All	0.4482	0	0.3634,0.5527	0.3046	0	0.2571,0.3608	0.7679	0.00029761	0.6648,0.8871	0.8347	0.00610325	0.7340,0.9492	0.4188	0	0.3406,0.5150	0.2975	0	0.2511,0.3525	0.2717	0	0.2169,0.3405	0.1799	0	0.1498,0.2161
	Sense	0.7185	0.0003703	0.6019,0.8576	0.5428	0	0.4679,0.6297	0.6714	7.28e-06	0.5611,0.8034	0.8828	0.103699	0.7602,1.0251	0.6889	3.789e-05	0.5803,0.8178	0.4986	0	0.4321,0.5754	0.4058	0	0.3292,0.5003	0.2698	0	0.2279,0.3194
	Anti-sense	0.6184	2.5e-07	0.5192,0.7366	0.4866	0	0.4194,0.5646	0.9109	0.265679	0.7769,1.0680	0.851	0.0316021	0.7357,0.9844	0.6744	2.228e-05	0.5663,0.8031	0.5285	0	0.4557,0.6129	0.3798	0	0.3066,0.4704	0.2636	0	0.2214,0.3139
	Intragenic	1.2526	0.00263492	1.0829,1.4488	0.9937	0.944656	0.8671,1.1388	1.27	0.0653	0.9865,1.6350	0.9331	0.65478	0.7213,1.2071	1.2899	0.00058882	1.1170,1.4896	0.9843	0.836614	0.8599,1.1267	1.2553	0.00135829	1.0929,1.4418	0.977	0.724589	0.8616,1.1080
	Intergenic	0.4652	0	0.3779,0.5726	0.3218	0	0.2718,0.3809	0.7637	0.00030188	0.6598,0.8841	0.8481	0.0134352	0.7448,0.9656	0.4436	0	0.3609,0.5454	0.3089	0	0.2611,0.3655	0.2751	0	0.2196,0.3446	0.1807	0	0.1505,0.2170
GSE9750_cervicalCancer	All	0.2022	0	0.1833,0.2230	0.3485	0	0.2972,0.4088	0.771	0	0.7231,0.8221	0.8104	0.00037272	0.7219,0.9097	0.1815	0	0.1645,0.2004	0.3426	0	0.2920,0.4021	0.0537	0	0.0463,0.0623	0.2427	0	0.2023,0.2911
	Sense	0.4755	0	0.4403,0.5135	0.5399	0	0.4724,0.6170	0.8025	1e-08	0.7444,0.8651	0.8306	0.00720317	0.7249,0.9517	0.4718	0	0.4376,0.5087	0.4749	0	0.4179,0.5395	0.1685	0	0.1523,0.1865	0.3198	0	0.2724,0.3755
	Anti-sense	0.4464	0	0.4126,0.4828	0.4537	0	0.3977,0.5176	0.8093	1e-08	0.7528,0.8701	0.7754	0.00014983	0.6785,0.8861	0.4788	0	0.4432,0.5172	0.4665	0	0.4097,0.5311	0.1426	0	0.1281,0.1586	0.3066	0	0.2598,0.3618
	Intragenic	1.2148	1e-08	1.1370,1.2979	0.6896	2e-08	0.6042,0.7871	1.1724	0.0100228	1.0406,1.3208	0.7256	0.011739	0.5618,0.9370	1.2248	0	1.1470,1.3078	0.8118	0.00107752	0.7159,0.9206	1.1485	1.34e-05	1.0792,1.2223	0.8536	0.00634296	0.7617,0.9565
	Intergenic	0.2177	0	0.1978,0.2397	0.3688	0	0.3146,0.4323	0.752	0	0.7046,0.8025	0.8455	0.00467675	0.7526,0.9499	0.1969	0	0.1787,0.2169	0.341	0	0.2916,0.3989	0.0562	0	0.0486,0.0650	0.2417	0	0.2017,0.2896
GSE13911_microsatelliteInstableGastricCancer	All	0.1202	0	0.1078,0.1340	0.2652	0	0.2249,0.3127	0.5966	0	0.5438,0.6545	0.7806	0.00020623	0.6850,0.8896	0.1175	0	0.1053,0.1311	0.2608	0	0.2211,0.3076	0.0437	0	0.0382,0.0500	0.1745	0	0.1453,0.2096
	Sense	0.3084	0	0.2804,0.3392	0.4559	0	0.3947,0.5265	0.7124	0	0.6390,0.7941	0.8012	0.00456429	0.6863,0.9353	0.3206	0	0.2917,0.3523	0.4761	0	0.4126,0.5493	0.1076	0	0.0963,0.1202	0.2452	0	0.2077,0.2895
	Anti-sense	0.2735	0	0.2485,0.3010	0.4064	0	0.3519,0.4693	0.6022	0	0.5399,0.6716	0.8242	0.0103082	0.7108,0.9557	0.301	0	0.2736,0.3310	0.4489	0	0.3887,0.5185	0.0915	0	0.0816,0.1025	0.2349	0	0.1981,0.2787
	Intragenic	1.086	0.0842941	0.9898,1.1915	0.6906	6.3e-07	0.5951,0.8016	1.019	0.825498	0.8583,1.2098	0.8539	0.27344	0.6523,1.1179	1.1396	0.00546647	1.0402,1.2486	0.7293	1.422e-05	0.6308,0.8431	1.0243	0.595447	0.9393,1.1170	0.7295	1.67e-06	0.6404,0.8310
	Intergenic	0.1292	0	0.1160,0.1439	0.2824	0	0.2396,0.3328	0.5967	0	0.5430,0.6557	0.7945	0.00064172	0.6962,0.9067	0.1267	0	0.1137,0.1411	0.2712	0	0.2302,0.3195	0.0447	0	0.0391,0.0511	0.1753	0	0.1460,0.2104
